# Supplementary material for: Out of Florida: mtDNA reveals patterns of migration and Pleistocene range expansion of the Green Anole lizard (Anolis carolinensis)
Source: Ecol Evol. 2012 Aug 8;2(9):2274–84. doi: 10.1002/ece3.324 (PMC3488677; doi:10.1002/ece3.324)
Supplement: Supplementary file 1 [file ece30002-2274-SD1.doc]

#NEXUS
begin taxa;
	dimensions ntax=254;
	taxlabels
	'A.sagrei'
	'A.loysiana'
	'A.porcatus.GLOR2241'
	'A.smaragdinus'
	'A.porcatus.GLOR2626'
	'A.porcatus.GLOR2538'
	'A.porcatus.GLOR2539'
	'A.porcatus.GLOR2541'
	'A.porcatus.GLOR2540'
	'A.porcatus.GLOR2537'
	'A.porcatus.GLOR2699'
	'A.porcatus.GLOR2700'
	'A.porcatus.GLOR2701'
	'A.porcatus.GLOR2702'
	'A.porcatus.GLOR2685'
	'A.porcatus.GLOR2703'
	'A.porcatus.GLOR2684'
	'A.porcatus.GLOR2686'
	'A.porcatus.GLOR2683'
	'A.porcatus.54.5.AY654092'
	'A.porcatus.GLOR2494'
	'A.porcatus.GLOR2641'
	'A.porcatus.GLOR2643'
	'A.porcatus.GLOR2654'
	'A.porcatus.GLOR2651'
	'A.porcatus.GLOR2652'
	'A.porcatus.GLOR2653'
	'A.porcatus.GLOR2650'
	'A.brunneus'
	'A.longiceps'
	'A.maynardi'
	'A.porcatus.GLOR3045'
	'A.porcatus.GLOR3047'
	'A.porcatus.GLOR3081'
	'A.porcatus.GLOR3046'
	'A.porcatus.GLOR3048'
	'A.porcatus.GLOR3082'
	'A.porcatus.GLOR3009'
	'A.porcatus.GLOR2320'
	'A.porcatus.GLOR3011'
	'A.porcatus.GLOR3010'
	'A.porcatus.JJK1567'
	'A.porcatus.GLOR2206'
	'A.porcatus.GLOR2205'
	'A.porcatus.X'
	'A.porcatus.GLOR2207'
	'A.porcatus.GLOR3012'
	'A.porcatus.REG1628'
	'A.porcatus.GLOR2980'
	'A.porcatus.GLOR2238'
	'A.porcatus.GLOR2239'
	'A.porcatus.GLOR2240'
	'A.porcatus.GLOR2318'
	'A.porcatus.GLOR2981'
	'A.porcatus.GLOR2979'
	'A.porcatus.GLOR2978'
	'A.porcatus.GLOR2323'
	'A.porcatus.GLOR2321'
	'A.porcatus.GLOR2325'
	'A.porcatus.GLOR2322'
	'A.porcatus.GLOR3008'
	'A.porcatus.GLOR2687'
	'A.porcatus.REG1625'
	'A.porcatus.GLOR2203'
	'A.porcatus.GLOR3084'
	'C.FL.656.JJK.fasta'
	'A.carol.JJK1927.Florida.HighlandsHammocks.X'
	'A.carol.JJK1928.Florida.HighlandsHammocks.X'
	'A.carol.JJK1925.Florida.HighlandsHammocks.X'
	'A.carol.JJK1926.Florida.HighlandsHammocks.X'
	'A.carol.JJK1924.Florida.HighlandsHammocks.X'
	'A.carol.CAS214316.Florida.FloralCity.X'
	'A.carol.CAS214313.Florida.fasta'
	'A.carol.CAS214344.Florida.Scanlon.fasta'
	'A.carol.CAS214335.Florida.Econfina.fasta'
	'A.carol.CAS218688.Florida.CashBayou.fasta'
	'A.carol.CAS214334.Florida.Econfina.fasta'
	'A.carol.JJK576.Florida.Bronson.X.EU106326'
	'A.carol.JJK589.Florida.Gainesville.X.EU106327'
	'A.carol.JJK569.Florida.Chiefland.X.EU106324'
	'A.carol.JJK570.Florida.Mayo.X.EU106325'
	'A.carol.JJK588.Florida.Gainsville.X.AY902433'
	'A.carol.JJK587.Florida.Gainsville.X.AY902432'
	'A.carol.JJK566.Florida.Inverness.X.AY902430'
	'A.carol.CAS214318.Florida.LebanonStation.fasta'
	'A.carol.JJK568.Florida.Inverness.fasta.EU106323'
	'A.carol.CAS214314.Florida.FloralCity.fasta'
	'A.carol.CAS214315.Florida.FloralCity.fasta'
	'A.carol.CAS214317.Florida.FloralCity.X'
	'A.carol.JJK567.Florida.Inverness.X.AY902431'
	'N.LA.369.JJK.fasta'
	'N.LA.348.JJK.fasta'
	'CC.TX.429.JJK.fasta'
	'N.LA.347.JJK.fasta'
	'N.LA.367.JJK.fasta'
	'N.LA.368.JJK.fasta'
	'S.LA.303.JJK.fasta'
	'S.LA.306.JJK.fasta'
	'S.LA.304.JJK.fasta'
	'BV.TX.703.JJK.fasta'
	'OR.TX.717.JJK.fasta'
	'S.LA.305.JJK.fasta'
	'S.LA.308.JJK.fasta'
	'A.carol.JBL984.Louisiana.X.AY902427'
	'BV.TX.704.JJK.fasta'
	'CC.TX.445.JJK.fasta'
	'AR.495.JJK.fasta'
	'AR.496.JJK.fasta'
	'AR.491.JJK.fasta'
	'AR.494.JJK.fasta'
	'AR.469.JJK.fasta'
	'W.TN.696.JJK.fasta'
	'W.TN.697.JJK.fasta'
	'E.TN.513.JJK.fasta'
	'A.carol.JJK1977.Texas.DeerPark.Houston.X'
	'A.carol.JJK1978.Texas.DeerPark.Houston.X'
	'A.carol.JJK1979.Texas.DeerPark.Houston.X'
	'BV.TX.701.JJK.fasta'
	'CC.TX.444.JJK.fasta'
	'CC.TX.447.JJK.fasta'
	'CC.TX.432.JJK.fasta'
	'BV.TX.708.JJK.fasta'
	'BV.TX.709.JJK.fasta'
	'OR.TX.741.JJK.fasta'
	'OR.TX.730.JJK.fasta'
	'A.carol.JBL671.TJ99.AY9024425'
	'A.carol.JBL982.Louisiana.X.AY902426'
	'OR.TX.726.JJK.fasta'
	'OR.TX.719.JJK.fasta'
	'TY.TX.405.JJK.fasta'
	'TY.TX.393.JJK.fasta'
	'TY.TX.403.JJK.fasta'
	'TY.TX.386.JJK.fasta'
	'TY.TX.394.JJK.fasta'
	'A.carol.JJK1976.Texas.DeerPark.Houston.X'
	'AL.754.JJK.fasta'
	'AL.753.JJK.fasta'
	'N.FL.606.JJK.fasta'
	'N.FL.609.JJK.fasta'
	'A.carol.CAS214346.Florida.Blountstown.fasta'
	'W.FL.919.JJK.fasta'
	'W.FL.918.JJK.fasta'
	'MS.930.JJK.fasta'
	'W.FL.915.JJK.fasta'
	'A.carol.JJK634.Florida.Jacksonville.X.AY902434'
	'MS.921.JJK.fasta'
	'N.FL.600.JJK.fasta'
	'W.FL.909.JJK.fasta'
	'A.carol.JJK600.Florida.Palatka.X.EU106328'
	'SC.789.JJK.fasta'
	'SC.792.JJK.fasta'
	'GA.545.JJK.fasta'
	'GA.558.JJK.X'
	'SC.783.JJK.fasta'
	'A.carol.CAS214333.Florida.Econfina.fasta'
	'A.carol.CAS218701.Florida.ChipolaRiver.X'
	'A.carol.CAS214399.Florida.ChipolaCutoff.fasta'
	'A.carol.CAS218702.Florida.ChipolaRiver.fasta'
	'A.carol.CAS218704.Florida.ChipolaRiver.fasta'
	'A.carol.CAS214408.Florida.LottsMillCreek.fasta'
	'A.carol.CAS218700.Florida.ChipolaRiver.fasta'
	'A.carol.CAS218703.Florida.ChipolaRiver.fasta'
	'A.carol.CAS214332.Florida.Econfina.fasta'
	'GA.556.JJK.fasta'
	'SC.787.JJK.fasta'
	'SC.781.JJK.fasta'
	'A.carol.JJK1920.Georgia.Augusta.X'
	'GA.550.JJK.fasta'
	'GA.544.JJK.fasta'
	'W.FL.917.JJK.fasta'
	'A.carol.CAS218687.Florida.CashBayou.fasta'
	'W.TN.699.JJK.fasta'
	'N.FL.617.JJK.fasta'
	'N.FL.622.JJK.fasta'
	'A.carol.CAS218696.Florida.ChipolaRiver.fasta'
	'A.carol.CAS218695.Florida.ChipolaRiver.fasta'
	'W.TN.695.JJK.fasta'
	'E.TN.506.JJK.fasta'
	'E.TN.518.JJK.fasta'
	'E.TN.507.JJK.fasta'
	'E.TN.521.JJK.fasta'
	'MS.925.JJK.fasta'
	'MS.922.JJK.fasta'
	'AL.774.JJK.fasta'
	'AL.755.JJK.fasta'
	'AL.757.JJK.fasta'
	'W.TN.694.JJK.fasta'
	'MS.924.JJK.fasta'
	'NC.819.JJK.fasta'
	'NC.811.JJK.fasta'
	'NC.826.JJK.fasta'
	'NC.828.JJK.fasta'
	'NC.836.JJK.fasta'
	'A.carol.USNM561153.NCarolina.Columbus.fasta'
	'C.FL.657.JJK.fasta'
	'A.carol.JJK601.Florida.Palatka.X'
	'A.carol.JJK602.Florida.Palatka.X.EU106329'
	'C.FL.663.JJK.fasta'
	'C.FL.652.JJK.fasta'
	'C.FL.654.JJK.fasta'
	'A.carol.JJK1945.Florida.UMiami.X'
	'A.carol.JJK1836.Florida.RedRoad.r'
	'A.carol.JJK1837.Florida.RedRoad.fasta.EU106330'
	'A.carol.REG1631.EU106340.RedRoad.X'
	'A.carol.REG1627.EU106337.62US1.X'
	'A.carol.JJK1949.Florida.RedRoad.X'
	'A.carol.REG1634.EU106342.RedRoad.X'
	'A.carol.REG1621.EU106332.DocThomas.X'
	'A.carol.REG1629.EU106338.62US1.X'
	'A.carol.REG1630.EU106339.RedRoad.X'
	'A.carol.REG1626.EU106336.62US1.X'
	'A.carol.REG1632.EU106341.RedRoad.X'
	'A.carol.JJK1950.Florida.RedRoad.X'
	'A.carol.REG1622.EU106333.DocThomas.X'
	'A.carol.JJK1948.Florida.RedRoad.X'
	'A.carol.JJK1838.Florida.RedRoad.X'
	'A.carol.JJK395.Florida.PlantationKey.X.AY902428'
	'A.carol.JJK1937.Florida.Parkland.X'
	'A.carol.JJK1951.Florida.RedRoad.X'
	'A.carol.REG1623.EU106334.DocThomas.X'
	'A.carol.JJK1933.Florida.Parkland.X'
	'SE.FL.866.JJK.fasta'
	'SE.FL.845.JJK.fasta'
	'SE.FL.853.JJK.fasta'
	'SE.FL.850.JJK.fasta'
	'A.carol.JJK480.Florida.Okeechobee.X.AY902429'
	'A.carol.JJK1932.Florida.Parkland.X'
	'SE.FL.864.JJK.fasta'
	'A.carol.REG1620.EU106331.DocThomas.X'
	'A.carol.REG1624.EU106335.DocThomas.X'
	'A.carol.JJK1947.Florida.RedRoad.X'
	'SW.FL.871.JJK.fasta'
	'W.FL.882.JJK.fasta'
	'SW.FL.876.JJK.fasta'
	'SW.FL.872.JJK.fasta'
	'SW.FL.870.JJK.fasta'
	'A.porcatus.GLOR2845'
	'A.porcatus.GLOR2885'
	'A.porcatus.GLOR2884'
	'A.porcatus.GLOR2887'
	'A.porcatus.GLOR2886'
	'A.porcatus.GLOR2888'
	'A.porcatus.GLOR2357'
	'A.porcatus.GLOR2358'
	'A.porcatus.GLOR2359'
	'A.porcatus.GLOR2926'
	'A.porcatus.GLOR2927'
	'A.porcatus.GLOR2346'
	'A.porcatus.GLOR2347'
	'A.porcatus.GLOR3080'
	'A.porcatus.GLOR3083'
	'A.isolepis'
	'A.altiduninalis'
	'A.oporinus'
;
end;
begin trees;
	tree TREE1 = [&R] ('A.sagrei'[&rate_range={7.86361677161826E-4,0.053006131853516776},height_95%_HPD={0.0,5.6843418860808015E-14},length_range={15.852845146174799,321.5153330217554},height_median=2.8421709430404007E-14,length_95%_HPD={27.916668341670132,173.30391074089863},height=2.8588282973257604E-14,rate=0.010744001471651391,height_range={0.0,2.2737367544323206E-13},rate_median=0.00812047759425…
end;
begin figtree;
	set appearance.backgroundColorAttribute="User Selection";
	set appearance.backgroundColour=#-1;
	set appearance.branchColorAttribute="User Selection";
	set appearance.branchLineWidth=1.0;
	set appearance.foregroundColour=#-16777216;
	set appearance.selectionColour=#-2144520576;
	set branchLabels.colorAttribute="User Selection";
	set branchLabels.displayAttribute="Branch times";
	set branchLabels.fontName="sansserif";
	set branchLabels.fontSize=8;
	set branchLabels.fontStyle=0;
	set branchLabels.isShown=false;
	set branchLabels.significantDigits=4;
	set layout.expansion=0;
	set layout.layoutType="RECTILINEAR";
	set layout.zoom=1475;
	set nodeBars.barWidth=4.0;
	set nodeLabels.colorAttribute="User Selection";
	set nodeLabels.displayAttribute="posterior";
	set nodeLabels.fontName="sansserif";
	set nodeLabels.fontSize=8;
	set nodeLabels.fontStyle=0;
	set nodeLabels.isShown=true;
	set nodeLabels.significantDigits=4;
	set polarLayout.alignTipLabels=false;
	set polarLayout.angularRange=0;
	set polarLayout.rootAngle=0;
	set polarLayout.rootLength=100;
	set polarLayout.showRoot=true;
	set radialLayout.spread=0.0;
	set rectilinearLayout.alignTipLabels=false;
	set rectilinearLayout.curvature=0;
	set rectilinearLayout.rootLength=0;
	set scale.offsetAge=0.0;
	set scale.rootAge=1.0;
	set scale.scaleFactor=1.0;
	set scale.scaleRoot=false;
	set scaleAxis.automaticScale=true;
	set scaleAxis.fontSize=8.0;
	set scaleAxis.isShown=false;
	set scaleAxis.lineWidth=1.0;
	set scaleAxis.majorTicks=25.0;
	set scaleAxis.origin=0.0;
	set scaleAxis.reverseAxis=false;
	set scaleAxis.showGrid=true;
	set scaleAxis.significantDigits=4;
	set scaleBar.automaticScale=true;
	set scaleBar.fontSize=10.0;
	set scaleBar.isShown=false;
	set scaleBar.lineWidth=1.0;
	set scaleBar.scaleRange=20.0;
	set scaleBar.significantDigits=4;
	set tipLabels.colorAttribute="User Selection";
	set tipLabels.displayAttribute="Names";
	set tipLabels.fontName="sansserif";
	set tipLabels.fontSize=8;
	set tipLabels.fontStyle=0;
	set tipLabels.isShown=false;
	set tipLabels.significantDigits=4;
	set trees.order=false;
	set trees.orderType="increasing";
	set trees.rooting=true;
	set trees.rootingType="User Selection";
	set trees.transform=false;
	set trees.transformType="cladogram";
end;
