# Supplementary material for: Out of Florida: mtDNA reveals patterns of migration and Pleistocene range expansion of the Green Anole lizard (Anolis carolinensis)
Source: Ecol Evol. 2012 Aug 8;2(9):2274–84. doi: 10.1002/ece3.324 (PMC3488677; doi:10.1002/ece3.324)
Supplement: Supplementary file 2 [file ece30002-2274-SD2.doc]

#NEXUS
begin taxa;
	dimensions ntax=254;
	taxlabels
	Aaltit
	Aisole
	po3080
	po3083
	po2358
	po2357
	po2359
	po2845
	po2888
	po2886
	po2887
	po2884
	po2885
	po2926
	po2927
	po2347
	po2346
	656JJK
	JK1927
	JK1925
	JK1926
	JK1924
	JK1928
	106323
	214315
	902431
	214314
	214317
	902432
	106326
	106327
	106324
	214318
	106325
	902433
	218688
	214334
	214335
	214344
	214313
	214316
	902430
	JK1950
	RG1631
	RG1629
	RG1627
	JK1949
	RG1634
	JK1945
	RG1632
	RG1626
	JK1837
	JK1836
	RG1621
	RG1630
	870JJK
	871JJK
	872JJK
	876JJK
	882JJK
	902428
	JK1933
	RG1623
	JK1951
	JK1937
	RG1624
	RG1620
	JK1947
	866JJK
	864JJK
	845JJK
	JK1932
	902429
	853JJK
	850JJK
	JK1948
	JK1838
	RG1622
	654JJK
	663JJK
	652JJK
	828JJK
	826JJK
	561153
	836JJK
	819JJK
	811JJK
	657JJK
	JJK601
	JJK602
	JJK634
	789JJK
	792JJK
	556JJK
	JK1920
	550JJK
	787JJK
	781JJK
	544JJK
	783JJK
	545JJK
	558JJK
	218700
	218696
	218695
	218703
	214332
	214408
	214333
	218701
	921JJK
	919JJK
	930JJK
	918JJK
	214346
	609JJK
	600JJK
	606JJK
	915JJK
	106328
	909JJK
	709JJK
	708JJK
	902442
	902426
	703JJK
	717JJK
	305JJK
	308JJK
	369JJK
	348JJK
	368JJK
	367JJK
	304JJK
	306JJK
	303JJK
	347JJK
	730JJK
	741JJK
	393JJK
	386JJK
	394JJK
	405JJK
	403JJK
	JK1976
	726JJK
	719JJK
	701JJK
	429JJK
	JK1979
	JK1977
	JK1978
	432JJK
	447JJK
	902427
	704JJK
	491JJK
	496JJK
	495JJK
	494JJK
	469JJK
	696JJK
	513JJK
	697JJK
	444JJK
	694JJK
	755JJK
	924JJK
	622JJK
	617JJK
	521JJK
	695JJK
	507JJK
	518JJK
	506JJK
	699JJK
	922JJK
	925JJK
	757JJK
	218687
	917JJK
	774JJK
	445JJK
	218704
	218702
	214399
	753JJK
	754JJK
	po3012
	po2320
	po3011
	po3010
	po3009
	po1567
	poX
	po2206
	po2205
	po2207
	po1628
	po3084
	po2318
	po2981
	po2325
	po2321
	po2322
	po2978
	po2979
	po2323
	po2203
	po3008
	po2687
	po1625
	po2980
	po2238
	po2239
	po2240
	po3045
	po3047
	po3082
	po3048
	po3046
	po3081
	Amayna
	po2700
	po2699
	po2703
	po2685
	po2686
	po2684
	po2683
	654092
	po2701
	po2702
	po2643
	po2654
	po2653
	po2651
	po2652
	po2650
	po2494
	po2641
	po2241
	Asmara
	po2626
	po2540
	po2537
	po2538
	po2539
	po2541
	Abrune
	Alongi
	Aloysi
	Asagre
	Aopori
;
end;
begin trees;
	tree tree_1 = [&R] (Aaltit:0.07304560034530472,(Aisole:0.1264923021504154,(((((((po3080[&!color=#-6750055]:0.011772262957143594,po3083[&!color=#-6750055]:0.00436469299036417)[&!color=#-6750055,bootstraps=100]:0.07182219899841992,((((po2358[&!color=#-6750055]:2.46338011590686E-6,po2357[&!color=#-6750055]:2.46338011590686E-6)[&!color=#-6750055,bootstraps=99]:0.0026537225157100435,po2359[&!color=#-6…
end;
begin figtree;
	set appearance.backgroundColorAttribute="User Selection";
	set appearance.backgroundColour=#-1;
	set appearance.branchColorAttribute="User Selection";
	set appearance.branchLineWidth=1.0;
	set appearance.foregroundColour=#-16777216;
	set appearance.selectionColour=#-2144520576;
	set branchLabels.colorAttribute="User Selection";
	set branchLabels.displayAttribute="Branch times";
	set branchLabels.fontName="sansserif";
	set branchLabels.fontSize=8;
	set branchLabels.fontStyle=0;
	set branchLabels.isShown=false;
	set branchLabels.significantDigits=4;
	set layout.expansion=0;
	set layout.layoutType="RECTILINEAR";
	set layout.zoom=3852;
	set nodeBars.barWidth=4.0;
	set nodeLabels.colorAttribute="User Selection";
	set nodeLabels.displayAttribute="bootstraps";
	set nodeLabels.fontName="sansserif";
	set nodeLabels.fontSize=8;
	set nodeLabels.fontStyle=0;
	set nodeLabels.isShown=true;
	set nodeLabels.significantDigits=4;
	set polarLayout.alignTipLabels=false;
	set polarLayout.angularRange=0;
	set polarLayout.rootAngle=0;
	set polarLayout.rootLength=100;
	set polarLayout.showRoot=true;
	set radialLayout.spread=0.0;
	set rectilinearLayout.alignTipLabels=false;
	set rectilinearLayout.curvature=0;
	set rectilinearLayout.rootLength=100;
	set scale.offsetAge=0.0;
	set scale.rootAge=1.0;
	set scale.scaleFactor=1.0;
	set scale.scaleRoot=false;
	set scaleAxis.automaticScale=true;
	set scaleAxis.fontSize=8.0;
	set scaleAxis.isShown=false;
	set scaleAxis.lineWidth=1.0;
	set scaleAxis.majorTicks=0.25;
	set scaleAxis.origin=0.0;
	set scaleAxis.reverseAxis=false;
	set scaleAxis.showGrid=true;
	set scaleAxis.significantDigits=4;
	set scaleBar.automaticScale=true;
	set scaleBar.fontSize=10.0;
	set scaleBar.isShown=true;
	set scaleBar.lineWidth=1.0;
	set scaleBar.scaleRange=0.0;
	set scaleBar.significantDigits=4;
	set tipLabels.colorAttribute="User Selection";
	set tipLabels.displayAttribute="Names";
	set tipLabels.fontName="sansserif";
	set tipLabels.fontSize=8;
	set tipLabels.fontStyle=0;
	set tipLabels.isShown=true;
	set tipLabels.significantDigits=4;
	set trees.order=false;
	set trees.orderType="increasing";
	set trees.rooting=true;
	set trees.rootingType="User Selection";
	set trees.transform=false;
	set trees.transformType="cladogram";
end;
