# Supplementary material for: Out of Florida: mtDNA reveals patterns of migration and Pleistocene range expansion of the Green Anole lizard (Anolis carolinensis)
Source: Ecol Evol. 2012 Aug 8;2(9):2274–84. doi: 10.1002/ece3.324 (PMC3488677; doi:10.1002/ece3.324)
Supplement: Supplementary file 3 [file ece30002-2274-SD3.xls]

## Sheet: Sheet1
Sample	Locality	GenBank #
A.loysiana	Jackman et al. 1999	AF055964.2
A.sagrei	Schulte et al. 2003	AF528727.1
A.isolepis	Glor et al. 2004	AY654022.1
A.altiduninalis	Glor et al. 2004	AY654023.1
A.porcatus.GLOR3080	Glor et al. 2004	AY654025.1
A.porcatus.GLOR3081	Glor et al. 2004	AY654026.1
A.porcatus.GLOR3082	Glor et al. 2004	AY654027.1
A.porcatus.GLOR3083	Glor et al. 2004	AY654028.1
A.porcatus.GLOR3084	Glor et al. 2004	AY654029.1
A.porcatus.GLOR3045	Glor et al. 2004	AY654030.1
A.porcatus.GLOR3046	Glor et al. 2004	AY654031.1
A.porcatus.GLOR3047	Glor et al. 2004	AY654032.1
A.porcatus.GLOR3048	Glor et al. 2004	AY654033.1
A.porcatus.GLOR3008	Glor et al. 2004	AY654034.1
A.porcatus.GLOR3009	Glor et al. 2004	AY654035.1
A.porcatus.GLOR3010	Glor et al. 2004	AY654036.1
A.porcatus.GLOR3011	Glor et al. 2004	AY654037.1
A.porcatus.GLOR3012	Glor et al. 2004	AY654038.1
A.porcatus.GLOR2203	Glor et al. 2004	AY654039.1
A.porcatus.GLOR2205	Glor et al. 2004	AY654040.1
A.porcatus.GLOR2206	Glor et al. 2004	AY654041.1
A.porcatus.GLOR2207	Glor et al. 2004	AY654042.1
A.porcatus.GLOR2978	Glor et al. 2004	AY654043.1
A.porcatus.GLOR2979	Glor et al. 2004	AY654044.1
A.porcatus.GLOR2980	Glor et al. 2004	AY654045.1
A.porcatus.GLOR2981	Glor et al. 2004	AY654046.1
A.porcatus.GLOR2238	Glor et al. 2004	AY654047.1
A.porcatus.GLOR2239	Glor et al. 2004	AY654048.1
A.porcatus.GLOR2241	Glor et al. 2004	AY654050.1
A.porcatus.GLOR2318	Glor et al. 2004	AY654051.1
A.porcatus.GLOR2320	Glor et al. 2004	AY654052.1
A.porcatus.GLOR2321	Glor et al. 2004	AY654053.1
A.porcatus.GLOR2325	Glor et al. 2004	AY654054.1
A.porcatus.GLOR2323	Glor et al. 2004	AY654055.1
A.porcatus.GLOR2322	Glor et al. 2004	AY654056.1
A.porcatus.GLOR2346	Glor et al. 2004	AY654057.1
A.porcatus.GLOR2347	Glor et al. 2004	AY654058.1
A.porcatus.GLOR2926	Glor et al. 2004	AY654059.1
A.porcatus.GLOR2927	Glor et al. 2004	AY654060.1
A.porcatus.GLOR2884	Glor et al. 2004	AY654061.1
A.porcatus.GLOR2885	Glor et al. 2004	AY654062.1
A.porcatus.GLOR2886	Glor et al. 2004	AY654063.1
A.porcatus.GLOR2887	Glor et al. 2004	AY654064.1
A.porcatus.GLOR2888	Glor et al. 2004	AY654065.1
A.porcatus.GLOR2357	Glor et al. 2004	AY654066.1
A.porcatus.GLOR2358	Glor et al. 2004	AY654067.1
A.porcatus.GLOR2359	Glor et al. 2004	AY654068.1
A.porcatus.GLOR2845	Glor et al. 2004	AY654070.1
A.porcatus.GLOR2626	Glor et al. 2004	AY654071.1
A.porcatus.GLOR2537	Glor et al. 2004	AY654072.1
A.porcatus.GLOR2538	Glor et al. 2004	AY654073.1
A.porcatus.GLOR2539	Glor et al. 2004	AY654074.1
A.porcatus.GLOR2540	Glor et al. 2004	AY654075.1
A.porcatus.GLOR2541	Glor et al. 2004	AY654076.1
A.porcatus.GLOR2494	Glor et al. 2004	AY654077.1
A.porcatus.GLOR2641	Glor et al. 2004	AY654078.1
A.porcatus.GLOR2643	Glor et al. 2004	AY654079.1
A.porcatus.GLOR2650	Glor et al. 2004	AY654081.1
A.porcatus.GLOR2651	Glor et al. 2004	AY654081.1
A.porcatus.GLOR2652	Glor et al. 2004	AY654082.1
A.porcatus.GLOR2653	Glor et al. 2004	AY654083.1
A.porcatus.GLOR2654	Glor et al. 2004	AY654084.1
A.porcatus.GLOR2699	Glor et al. 2004	AY654085.1
A.porcatus.GLOR2700	Glor et al. 2004	AY654086.1
A.porcatus.GLOR2701	Glor et al. 2004	AY654087.1
A.porcatus.GLOR2702	Glor et al. 2004	AY654088.1
A.porcatus.GLOR2703	Glor et al. 2004	AY654089.1
A.porcatus.GLOR2683	Glor et al. 2004	AY654090.1
A.porcatus.GLOR2684	Glor et al. 2004	AY654091.1
A.porcatus.GLOR2686	Glor et al. 2004	AY654092.1
A.porcatus.GLOR2685	Glor et al. 2004	AY654093.1
A.porcatus.GLOR2687	Glor et al. 2004	AY654094.1
A.porcatus.GLOR2240	Glor et al. 2004	AY654208.1
A.longiceps	Glor et al. 2005	AY902408.1
A.maynardi	Glor et al. 2005	AY902410.1
A.brunneus	Glor et al. 2005	AY902414.1
A.oporinus	Nicholson et al. 2005	AY909766.1
A.porcatus.REG1625	Kolbe et al. 2007	EU106343.1
A.porcatus.REG1628	Kolbe et al. 2007	EU106344.1
A.porcatus.JJK1567	Kolbe et al. 2007	EU106345.1
A.smaragdinus	Castaneda & de Queiroz 2011	JN112718.1
A.carol.JBL671.TJ99	Louisiana	AY9024425
A.carol.JBL982.Louisiana.X	Louisiana	AY902426
A.carol.JBL984.Louisiana.X	Louisiana	AY902427
A.carol.JJK395.Florida.PlantationKey.X	Plantation Key, FL	AY902428
A.carol.JJK480.Florida.Okeechobee.X	Okeechobee, FL	AY902429
A.carol.JJK566.Florida.Inverness.X	Inverness, FL	AY902430
A.carol.JJK567.Florida.Inverness.X	Inverness, FL	AY902431
A.carol.JJK568.Florida.Inverness.fasta.	Inverness, FL	EU106323
A.carol.JJK569.Florida.Chiefland.X	Chiefland, FL	EU106324
A.carol.JJK570.Florida.Mayo.X	Mayo, FL	EU106325
A.carol.JJK576.Florida.Bronson.X	Bronson, FL	EU106326
A.carol.JJK587.Florida.Gainsville.X	Gainesville, FL	AY902432
A.carol.JJK588.Florida.Gainsville.X	Gainesville, FL	AY902433
A.carol.JJK589.Florida.Gainesville.X	Gainesville, FL	EU106327
A.carol.JJK600.Florida.Palatka.X	Palatka, FL	EU106328
A.carol.JJK601.Florida.Palatka.X	Palatka, FL
A.carol.JJK602.Florida.Palatka.X	Palatka, FL	EU106329
A.carol.JJK634.Florida.Jacksonville.X	Jacksonville, FL	AY902434
A.carol.REG1620.DocThomas.X	South Miami, FL	EU106331
A.carol.REG1621.DocThomas.X	South Miami, FL	EU106332
A.carol.REG1622.DocThomas.X	South Miami, FL	EU106333
A.carol.REG1623.DocThomas.X	South Miami, FL	EU106334
A.carol.REG1624.DocThomas.X	South Miami, FL	EU106335
A.carol.REG1626.62US1.X	South Miami, FL	EU106336
A.carol.REG1627.62US1.X	South Miami, FL	EU106337
A.carol.REG1629.62US1.X	South Miami, FL	EU106338
A.carol.REG1630.RedRoad.X	South Miami, FL	EU106339
A.carol.REG1631.RedRoad.X	South Miami, FL	EU106340
A.carol.REG1632.RedRoad.X	South Miami, FL	EU106341
A.carol.REG1634.RedRoad.X	South Miami, FL	EU106342
A.carol.JJK1836.Florida.RedRoad.r	South Miami, FL	EU106330
A.carol.JJK1837.Florida.RedRoad.fasta	South Miami, FL
A.carol.JJK1838.Florida.RedRoad.X	South Miami, FL
A.carol.JJK1920.Georgia.Augusta.X	Augusta, GA
A.carol.JJK1924.Florida.HighlandsHammocks.X	Highlands Hammock SP, PF
A.carol.JJK1925.Florida.HighlandsHammocks.X	Highlands Hammock SP, PF
A.carol.JJK1926.Florida.HighlandsHammocks.X	Highlands Hammock SP, PF
A.carol.JJK1927.Florida.HighlandsHammocks.X	Highlands Hammock SP, PF
A.carol.JJK1928.Florida.HighlandsHammocks.X	Highlands Hammock SP, PF
A.carol.JJK1932.Florida.Parkland.X	Parkland, FL
A.carol.JJK1933.Florida.Parkland.X	Parkland, FL
A.carol.JJK1937.Florida.Parkland.X	Parkland, FL
A.carol.JJK1945.Florida.UMiami.X	Coral Gables, FL
A.carol.JJK1947.Florida.RedRoad.X	South Miami, FL
A.carol.JJK1948.Florida.RedRoad.X	South Miami, FL
A.carol.JJK1949.Florida.RedRoad.X	South Miami, FL
A.carol.JJK1950.Florida.RedRoad.X	South Miami, FL
A.carol.JJK1951.Florida.RedRoad.X	South Miami, FL
A.carol.JJK1976.Texas.DeerPark.Houston.X	Houston, TX
A.carol.JJK1977.Texas.DeerPark.Houston.X	Houston, TX
A.carol.JJK1978.Texas.DeerPark.Houston.X	Houston, TX
A.carol.JJK1979.Texas.DeerPark.Houston.X	Houston, TX
A.carol.USNM561153.NCarolina.Columbus.fasta	Columbus, NC
A.carol.CAS214313.Florida.fasta	Florida
A.carol.CAS214314.Florida.FloralCity.fasta	Floral City, FL
A.carol.CAS214315.Florida.FloralCity.fasta	Floral City, FL
A.carol.CAS214316.Florida.FloralCity.X	Floral City, FL
A.carol.CAS214317.Florida.FloralCity.X	Floral City, FL
A.carol.CAS214318.Florida.LebanonStation.fasta	Lebanon Station, FL
A.carol.CAS214332.Florida.Econfina.fasta	Ecofina, FL
A.carol.CAS214333.Florida.Econfina.fasta	Ecofina, FL
A.carol.CAS214334.Florida.Econfina.fasta	Ecofina, FL
A.carol.CAS214335.Florida.Econfina.fasta	Ecofina, FL
A.carol.CAS214344.Florida.Scanlon.fasta	Scanlon, FL
A.carol.CAS214346.Florida.Blountstown.fasta	Blountstown, FL
A.carol.CAS214399.Florida.ChipolaCutoff.fasta	Chipola Cutoff, FL
A.carol.CAS214408.Florida.LottsMillCreek.fasta	Lotts Mill Creek, FL
A.carol.CAS218687.Florida.CashBayou.fasta	Cash Bayou, FL
A.carol.CAS218688.Florida.CashBayou.fasta	Cash Bayou, FL
A.carol.CAS218695.Florida.ChipolaRiver.fasta	Chipola River, FL
A.carol.CAS218696.Florida.ChipolaRiver.fasta	Chipola River, FL
A.carol.CAS218700.Florida.ChipolaRiver.fasta	Chipola River, FL
A.carol.CAS218701.Florida.ChipolaRiver.X	Chipola River, FL
A.carol.CAS218702.Florida.ChipolaRiver.fasta	Chipola River, FL
A.carol.CAS218703.Florida.ChipolaRiver.fasta	Chipola River, FL
A.carol.CAS218704.Florida.ChipolaRiver.fasta	Chipola River, FL
S.LA.303.JJK.fasta	Sherburne WMA
S.LA.304.JJK.fasta	Sherburne WMA
S.LA.305.JJK.fasta	Sherburne WMA
S.LA.306.JJK.fasta	Sherburne WMA
S.LA.308.JJK.fasta	Sherburne WMA
N.LA.347.JJK.fasta	Russel Sage WMA
N.LA.348.JJK.fasta	Russel Sage WMA
N.LA.367.JJK.fasta	Russel Sage WMA
N.LA.368.JJK.fasta	Russel Sage WMA
N.LA.369.JJK.fasta	Russel Sage WMA
TY.TX.386.JJK.fasta	Camp Tyler, TX
TY.TX.393.JJK.fasta	Camp Tyler, TX
TY.TX.394.JJK.fasta	Camp Tyler, TX
TY.TX.403.JJK.fasta	Camp Tyler, TX
TY.TX.405.JJK.fasta	Camp Tyler, TX
CC.TX.429.JJK.fasta	Corpus Christi, TX
CC.TX.432.JJK.fasta	Corpus Christi, TX
CC.TX.444.JJK.fasta	Corpus Christi, TX
CC.TX.445.JJK.fasta	Corpus Christi, TX
CC.TX.447.JJK.fasta	Corpus Christi, TX
AR.469.JJK.fasta	Arkadelphia, AR
AR.491.JJK.fasta	Arkadelphia, AR
AR.494.JJK.fasta	Arkadelphia, AR
AR.495.JJK.fasta	Arkadelphia, AR
AR.496.JJK.fasta	Arkadelphia, AR
E.TN.506.JJK.fasta	Maryville, TN
E.TN.507.JJK.fasta	Maryville, TN
E.TN.513.JJK.fasta	Maryville, TN
E.TN.518.JJK.fasta	Maryville, TN
E.TN.521.JJK.fasta	Maryville, TN
GA.544.JJK.fasta	Augusta, GA
GA.545.JJK.fasta	Augusta, GA
GA.550.JJK.fasta	Augusta, GA
GA.556.JJK.fasta	Augusta, GA
GA.558.JJK.X	Augusta, GA
N.FL.600.JJK.fasta	Jacksonville, FL
N.FL.606.JJK.fasta	Jacksonville, FL
N.FL.609.JJK.fasta	Jacksonville, FL
N.FL.617.JJK.fasta	Jacksonville, FL
N.FL.622.JJK.fasta	Jacksonville, FL
C.FL.652.JJK.fasta	Orlando, FL
C.FL.654.JJK.fasta	Orlando, FL
C.FL.656.JJK.fasta	Orlando, FL
C.FL.657.JJK.fasta	Orlando, FL
C.FL.663.JJK.fasta	Orlando, FL
W.TN.694.JJK.fasta	Pickwick, TN
W.TN.695.JJK.fasta	Pickwick, TN
W.TN.696.JJK.fasta	Pickwick, TN
W.TN.697.JJK.fasta	Pickwick, TN
W.TN.699.JJK.fasta	Pickwick, TN
BV.TX.701.JJK.fasta	Brownsville, TX
BV.TX.703.JJK.fasta	Brownsville, TX
BV.TX.704.JJK.fasta	Brownsville, TX
BV.TX.708.JJK.fasta	Brownsville, TX
BV.TX.709.JJK.fasta	Brownsville, TX
OR.TX.717.JJK.fasta	Orange, TX
OR.TX.719.JJK.fasta	Orange, TX
OR.TX.726.JJK.fasta	Orange, TX
OR.TX.730.JJK.fasta	Orange, TX
OR.TX.741.JJK.fasta	Orange, TX
AL.753.JJK.fasta	Opelika, AL
AL.754.JJK.fasta	Opelika, AL
AL.755.JJK.fasta	Opelika, AL
AL.757.JJK.fasta	Opelika, AL
AL.774.JJK.fasta	Opelika, AL
SC.781.JJK.fasta	Myrtle Beach, SC
SC.783.JJK.fasta	Myrtle Beach, SC
SC.787.JJK.fasta	Myrtle Beach, SC
SC.789.JJK.fasta	Myrtle Beach, SC
SC.792.JJK.fasta	Myrtle Beach, SC
NC.811.JJK.fasta	Goose Creek SP, NC
NC.819.JJK.fasta	Goose Creek SP, NC
NC.826.JJK.fasta	Goose Creek SP, NC
NC.828.JJK.fasta	Goose Creek SP, NC
NC.836.JJK.fasta	Goose Creek SP, NC
SE.FL.845.JJK.fasta	J.W. Corbett WMA, FL
SE.FL.850.JJK.fasta	J.W. Corbett WMA, FL
SE.FL.853.JJK.fasta	J.W. Corbett WMA, FL
SE.FL.864.JJK.fasta	J.W. Corbett WMA, FL
SE.FL.866.JJK.fasta	J.W. Corbett WMA, FL
SW.FL.870.JJK.fasta	Collier-Seminole SP, FL
SW.FL.871.JJK.fasta	Collier-Seminole SP, FL
SW.FL.872.JJK.fasta	Collier-Seminole SP, FL
SW.FL.876.JJK.fasta	Collier-Seminole SP, FL
SW.FL.882.JJK.fasta	Collier-Seminole SP, FL
W.FL.909.JJK.fasta	Econfina Creek WMA, FL
W.FL.915.JJK.fasta	Econfina Creek WMA, FL
W.FL.917.JJK.fasta	Econfina Creek WMA, FL
W.FL.918.JJK.fasta	Econfina Creek WMA, FL
W.FL.919.JJK.fasta	Econfina Creek WMA, FL
MS.921.JJK.fasta	Wade, MS
MS.922.JJK.fasta	Wade, MS
MS.924.JJK.fasta	Wade, MS
MS.925.JJK.fasta	Wade, MS
MS.930.JJK.fasta	Wade, MS
