# Supplementary material for: Out of Florida: mtDNA reveals patterns of migration and Pleistocene range expansion of the Green Anole lizard (Anolis carolinensis)
Source: Ecol Evol. 2012 Aug 8;2(9):2274–84. doi: 10.1002/ece3.324 (PMC3488677; doi:10.1002/ece3.324)
Supplement: Supplementary file 6 [file ece30002-2274-SD8.txt]

N S h Hd K Pi PiJC
AR 5 2 3 0.7 0.8 0.00171 0.00171
MS 5 2 3 0.8 1 0.00213 0.00214
AL 5 2 3 0.8 1 0.00213 0.00214
Chipola_RiverFL 8 4 5 0.78571 1 0.00213 0.00214
NC 6 3 4 0.8667 1.2 0.00256 0.00256
CC_TX 5 3 3 0.7 1.2 0.00256 0.00257
GainesvilleFL 3 2 3 1 1.3333 0.00284 0.00285
SC 5 3 4 0.9 1.4 0.00299 0.00299
OR_TX 5 3 3 0.7 1.4 0.00299 0.00299
GA 5 3 3 0.8 1.4 0.00299 0.00299
TY_TX 5 3 4 0.9 1.4 0.00299 0.00299
Houston_TX 4 3 3 0.83333 1.5 0.0032 0.00321
Highland_HammocksFL 5 5 4 0.9 2 0.00426 0.00428
S_LA 5 4 3 0.8 2.2 0.00469 0.00471
BV_TX 5 5 4 0.9 2.2 0.00469 0.00471
N_FL 5 6 4 0.9 2.6 0.00554 0.00557
E_TN 5 5 3 0.7 2.6 0.00554 0.00558
W_TN 5 7 4 0.9 2.8 0.00597 0.00601
InvernessFL 3 6 3 1 4 0.00853 0.00859
N_LA 5 10 4 0.9 4.6 0.00981 0.00989
SE_FL 5 13 5 1 5.8 0.01237 0.01248
SW_FL 4 13 4 1 7.33333 0.01564 0.01582
RedRoadFL 8 26 8 1 8.32143 0.01774 0.01802
Floral_CityFL 4 17 4 1 8.5 0.01812 0.01837
PalatkaFL 3 13 3 1 8.66667 0.01848 0.01876
Doc_ThomasFL 5 18 5 1 9 0.01919 0.01947
ParklandFL 3 14 3 1 9.33333 0.0199 0.0217
W-FL 6 29 3 0.6 9.876 0.02104 0.02193
C_FL 5 39 5 1 17.4 0.0371 0.03867
EconﬁnaFL 4 32 3 0.83333 21.16667 0.04513 0.04727
