# Supplementary material for: Out of Florida: mtDNA reveals patterns of migration and Pleistocene range expansion of the Green Anole lizard (Anolis carolinensis)
Source: Ecol Evol. 2012 Aug 8;2(9):2274–84. doi: 10.1002/ece3.324 (PMC3488677; doi:10.1002/ece3.324)
Supplement: Supplementary file 9 [file ece30002-2274-SD9.txt]

Population1 Population2 Nst Fst
S_LA MS 0.46748 0.46667
S_LA W_FL 0.18447 0.18468
S_LA SW_FL 0.84492 0.83951
S_LA SE_FL 0.87744 0.87261
S_LA NC 0.87881 0.87681
S_LA SC 0.43853 0.4375
S_LA AL 0.46748 0.46667
S_LA OR_TX 0.1827 0.18182
S_LA BV_TX 0.1545 0.15385
S_LA W_TN 0.34323 0.34211
S_LA C_FL 0.47388 0.47761
S_LA N_FL 0.36957 0.36842
S_LA GA 0.43845 0.4375
S_LA ETN 0.5881 0.58621
S_LA AR 0.16701 0.16667
S_LA CC_TX 0.15058 0.15
S_LA TY_TX 0.43848 0.4375
S_LA N_LA 0.11442 0.11458
S_LA ChipolaRiverFL 0.44906 0.44828
S_LA HighlandHammocks 0.93132 0.92857
S_LA FloralCityFL 0.85749 0.85139
S_LA Chipola_River 0.44906 0.44828
S_LA HoustonTX 0.30293 0.30189
S_LA RedRoadFL 0.82841 0.82302
S_LA ParklandFL 0.81648 0.81031
S_LA GainesvilleFL 0.94873 0.94636
S_LA EconfinaFL 0.35951 0.35629
S_LA InvernessFL 0.91041 0.90644
S_LA PalatkaFL 0.43276 0.43007
S_LA DocThomasFL 0.80852 0.80282
MS W_FL 0.03072 0.02976
MS SW_FL 0.85629 0.85172
MS SE_FL 0.88915 0.88514
MS NC 0.92053 0.91912
MS SC 0.14323 0.14286
MS AL 0.1669 0.16667
MS OR_TX 0.50082 0.5
MS BV_TX 0.39442 0.39394
MS W_TN 0.05007 0.05
MS C_FL 0.47151 0.47727
MS N_FL 0.09959 0.1
MS GA 0.14303 0.14286
MS ETN 0.55115 0.55
MS AR 0.55058 0.55
MS CC_TX 0.50062 0.5
MS TY_TX 0.64803 0.64706MS N_LA 0.17532 0.17647
MS ChipolaRiverFL 0.09108 0.09091
MS HighlandHammocks 0.94765 0.94565
MS FloralCityFL 0.86797 0.86272
MS Chipola_River 0.09108 0.09091
MS HoustonTX 0.56236 0.5614
MS RedRoadFL 0.8379 0.8334
MS ParklandFL 0.82462 0.81935
MS GainesvilleFL 0.9643 0.96269
MS EconfinaFL 0.32375 0.32212
MS InvernessFL 0.92407 0.92089
MS PalatkaFL 0.41724 0.41532
MS DocThomasFL 0.81682 0.81203
W_FL SW_FL 0.63795 0.63404
W_FL SE_FL 0.70875 0.70551
W_FL NC 0.64937 0.65296
W_FL SC 0.01832 0.01744
W_FL AL 0.03072 0.02976
W_FL OR_TX 0.17057 0.17157
W_FL BV_TX 0.14521 0.14623
W_FL W_TN 0.00249 0
W_FL C_FL 0.30007 0.3056
W_FL N_FL 0.02847 0.02604
W_FL GA 0.01827 0.01744
W_FL ETN 0.25762 0.25794
W_FL AR 0.16483 0.16667
W_FL CC_TX 0.16042 0.16162
W_FL TY_TX 0.27559 0.27778
W_FL N_LA 0.0669 0.06466
W_FL ChipolaRiverFL 0.00558 0.00458
W_FL HighlandHammocks 0.78461 0.78346
W_FL FloralCityFL 0.733 0.72723
W_FL Chipola_River 0.00558 0.00458
W_FL HoustonTX 0.17456 0.17831
W_FL RedRoadFL 0.63361 0.63039
W_FL ParklandFL 0.62768 0.62353
W_FL GainesvilleFL 0.81791 0.81639
W_FL EconfinaFL 0.1467 0.14587
W_FL InvernessFL 0.77747 0.77432
W_FL PalatkaFL 0.16457 0.166
W_FL DocThomasFL 0.60221 0.59915
SW_FL SE_FL 0.61219 0.60679
SW_FL NC 0.85048 0.84578
SW_FL SC 0.84831 0.84349
SW_FL AL 0.85629 0.85172
SW_FL OR_TX 0.85586 0.85097
SW_FL BV_TX 0.84042 0.83506SW_FL W_TN 0.82785 0.82222
SW_FL C_FL 0.60919 0.60363
SW_FL N_FL 0.83376 0.82814
SW_FL GA 0.8483 0.84349
SW_FL ETN 0.84497 0.83927
SW_FL AR 0.86376 0.85928
SW_FL CC_TX 0.85813 0.85338
SW_FL TY_TX 0.86083 0.85589
SW_FL N_LA 0.80715 0.80045
SW_FL ChipolaRiverFL 0.8544 0.84985
SW_FL HighlandHammocks 0.85577 0.85043
SW_FL FloralCityFL 0.76587 0.75734
SW_FL Chipola_River 0.8544 0.84985
SW_FL HoustonTX 0.84642 0.84155
SW_FL RedRoadFL 0.35607 0.35277
SW_FL ParklandFL 0.43017 0.42529
SW_FL GainesvilleFL 0.86436 0.85946
SW_FL EconfinaFL 0.52432 0.52101
SW_FL InvernessFL 0.81857 0.81215
SW_FL PalatkaFL 0.7096 0.70186
SW_FL DocThomasFL 0.36102 0.35696
SE_FL NC 0.89369 0.88947
SE_FL SC 0.88182 0.87755
SE_FL AL 0.88756 0.88356
SE_FL OR_TX 0.88743 0.88312
SE_FL BV_TX 0.87321 0.86842
SE_FL W_TN 0.86328 0.85818
SE_FL C_FL 0.66888 0.66279
SE_FL N_FL 0.8669 0.86184
SE_FL GA 0.87977 0.87552
SE_FL ETN 0.87298 0.86792
SE_FL AR 0.89535 0.89145
SE_FL CC_TX 0.88979 0.88562
SE_FL TY_TX 0.89114 0.88679
SE_FL N_LA 0.83747 0.83139
SE_FL ChipolaRiverFL 0.88756 0.88356
SE_FL HighlandHammocks 0.88512 0.88037
SE_FL FloralCityFL 0.80321 0.79513
SE_FL Chipola_River 0.88756 0.88356
SE_FL HoustonTX 0.88081 0.87648
SE_FL RedRoadFL 0.44857 0.44513
SE_FL ParklandFL 0.01346 0.01304
SE_FL GainesvilleFL 0.89583 0.89148
SE_FL EconfinaFL 0.5735 0.56991
SE_FL InvernessFL 0.85957 0.85359
SE_FL PalatkaFL 0.76638 0.75889
SE_FL DocThomasFL 0.31493 0.31227NC SC 0.90744 0.9058
NC AL 0.92053 0.91912
NC OR_TX 0.91382 0.91216
NC BV_TX 0.89021 0.88816
NC W_TN 0.85929 0.85714
NC C_FL 0.44923 0.45294
NC N_FL 0.87032 0.86806
NC GA 0.9046 0.90299
NC ETN 0.88639 0.88415
NC AR 0.93185 0.93056
NC CC_TX 0.91933 0.91781
NC TY_TX 0.9194 0.91772
NC N_LA 0.81455 0.81169
NC ChipolaRiverFL 0.91839 0.91698
NC HighlandHammocks 0.95593 0.95376
NC FloralCityFL 0.87352 0.86803
NC Chipola_River 0.91839 0.91698
NC HoustonTX 0.91319 0.91148
NC RedRoadFL 0.83938 0.83465
NC ParklandFL 0.83383 0.82826
NC GainesvilleFL 0.96413 0.96238
NC EconfinaFL 0.52845 0.52912
NC InvernessFL 0.92689 0.92353
NC PalatkaFL 0.38353 0.38333
NC DocThomasFL 0.82971 0.82454
SC AL 0.14323 0.14286
SC OR_TX 0.3866 0.38596
SC BV_TX 0.38419 0.38356
SC W_TN 0.04587 0.04545
SC C_FL 0.4641 0.46953
SC N_FL 0.09086 0.09091
SC GA 0.12538 0.125
SC ETN 0.5252 0.52381
SC AR 0.50066 0.5
SC CC_TX 0.45909 0.45833
SC TY_TX 0.61223 0.61111
SC N_LA 0.16597 0.16667
SC ChipolaRiverFL 0.07725 0.07692
SC HighlandHammocks 0.94021 0.93796
SC FloralCityFL 0.86161 0.8561
SC Chipola_River 0.07725 0.07692
SC HoustonTX 0.5257 0.52459
SC RedRoadFL 0.83163 0.82687
SC ParklandFL 0.81655 0.81103
SC GainesvilleFL 0.95788 0.95601
SC EconfinaFL 0.31164 0.30989
SC InvernessFL 0.91746 0.91401SC PalatkaFL 0.40782 0.40551
SC DocThomasFL 0.80927 0.80422
AL OR_TX 0.50082 0.5
AL BV_TX 0.42912 0.42857
AL W_TN 0.05007 0.05
AL C_FL 0.47151 0.47727
AL N_FL 0.09959 0.1
AL GA 0.14303 0.14286
AL ETN 0.53715 0.53608
AL AR 0.55058 0.55
AL CC_TX 0.50062 0.5
AL TY_TX 0.64803 0.64706
AL N_LA 0.17532 0.17647
AL ChipolaRiverFL 0.09108 0.09091
AL HighlandHammocks 0.94765 0.94565
AL FloralCityFL 0.86634 0.86111
AL Chipola_River 0.09108 0.09091
AL HoustonTX 0.56236 0.5614
AL RedRoadFL 0.83545 0.83098
AL ParklandFL 0.82203 0.81678
AL GainesvilleFL 0.96381 0.9622
AL EconfinaFL 0.31497 0.31373
AL InvernessFL 0.92305 0.91987
AL PalatkaFL 0.41724 0.41532
AL DocThomasFL 0.81392 0.80916
OR_TX BV_TX 0.10038 0.1
OR_TX W_TN 0.34452 0.34375
OR_TX C_FL 0.4957 0.5
OR_TX N_FL 0.37583 0.375
OR_TX GA 0.4624 0.46154
OR_TX ETN 0.61696 0.61538
OR_TX AR 0.08395 0.08333
OR_TX CC_TX 0.07215 0.07143
OR_TX TY_TX 0.46244 0.46154
OR_TX N_LA 0.1173 0.11765
OR_TX ChipolaRiverFL 0.47906 0.47826
OR_TX HighlandHammocks 0.94324 0.94097
OR_TX FloralCityFL 0.86731 0.86173
OR_TX Chipola_River 0.47906 0.47826
OR_TX HoustonTX 0.29374 0.29268
OR_TX RedRoadFL 0.83825 0.83339
OR_TX ParklandFL 0.82554 0.81991
OR_TX GainesvilleFL 0.95978 0.95791
OR_TX EconfinaFL 0.35932 0.35708
OR_TX InvernessFL 0.92115 0.91768
OR_TX PalatkaFL 0.47089 0.46831
OR_TX DocThomasFL 0.81812 0.81295BV_TX W_TN 0.30642 0.30556
BV_TX C_FL 0.4827 0.48637
BV_TX N_FL 0.33419 0.33333
BV_TX GA 0.40067 0.4
BV_TX ETN 0.57322 0.57143
BV_TX AR 0.06216 0.0625
BV_TX CC_TX 0.05553 0.05556
BV_TX TY_TX 0.4007 0.4
BV_TX N_LA 0.10525 0.10526
BV_TX ChipolaRiverFL 0.4079 0.40741
BV_TX HighlandHammocks 0.92983 0.92708
BV_TX FloralCityFL 0.85493 0.84887
BV_TX Chipola_River 0.4079 0.40741
BV_TX HoustonTX 0.24558 0.2449
BV_TX RedRoadFL 0.82439 0.81906
BV_TX ParklandFL 0.80994 0.80385
BV_TX GainesvilleFL 0.94727 0.94491
BV_TX EconfinaFL 0.3367 0.33428
BV_TX InvernessFL 0.90828 0.90432
BV_TX PalatkaFL 0.45246 0.44932
BV_TX DocThomasFL 0.80243 0.79681
W_TN C_FL 0.43201 0.43638
W_TN N_FL 0.02193 0.02174
W_TN GA 0.0093 0.00943
W_TN ETN 0.26674 0.2663
W_TN AR 0.35735 0.35714
W_TN CC_TX 0.33382 0.33333
W_TN TY_TX 0.501 0.5
W_TN N_LA 0.11921 0.11905
W_TN ChipolaRiverFL 0.00006 0
W_TN HighlandHammocks 0.91768 0.91465
W_TN FloralCityFL 0.84159 0.83528
W_TN Chipola_River 0.00006 0
W_TN HoustonTX 0.41194 0.41096
W_TN RedRoadFL 0.80994 0.80437
W_TN ParklandFL 0.79909 0.79271
W_TN GainesvilleFL 0.9357 0.93305
W_TN EconfinaFL 0.27847 0.27593
W_TN InvernessFL 0.89526 0.89103
W_TN PalatkaFL 0.35137 0.34848
W_TN DocThomasFL 0.78929 0.78341
C_FL N_FL 0.43881 0.44321
C_FL GA 0.45006 0.45602
C_FL ETN 0.49548 0.49799
C_FL AR 0.50033 0.50543
C_FL CC_TX 0.48624 0.49125
C_FL TY_TX 0.52079 0.52429C_FL N_LA 0.42604 0.42827
C_FL ChipolaRiverFL 0.46211 0.46821
C_FL HighlandHammocks 0.6921 0.6891
C_FL FloralCityFL 0.66175 0.65328
C_FL Chipola_River 0.46211 0.46821
C_FL HoustonTX 0.50527 0.50909
C_FL RedRoadFL 0.60205 0.59621
C_FL ParklandFL 0.60119 0.59413
C_FL GainesvilleFL 0.72361 0.72012
C_FL EconfinaFL 0.24835 0.24821
C_FL InvernessFL 0.68854 0.68343
C_FL PalatkaFL 0.10734 0.11136
C_FL DocThomasFL 0.59329 0.58698
N_FL GA 0.09073 0.09091
N_FL ETN 0.44126 0.43966
N_FL AR 0.39319 0.39286
N_FL CC_TX 0.34976 0.34932
N_FL TY_TX 0.525 0.52381
N_FL N_LA 0.14278 0.14286
N_FL ChipolaRiverFL 0.05208 0.05263
N_FL HighlandHammocks 0.92086 0.91786
N_FL FloralCityFL 0.84865 0.84233
N_FL Chipola_River 0.05208 0.05263
N_FL HoustonTX 0.43946 0.43836
N_FL RedRoadFL 0.81546 0.8099
N_FL ParklandFL 0.80246 0.79613
N_FL GainesvilleFL 0.94092 0.93828
N_FL EconfinaFL 0.3064 0.30303
N_FL InvernessFL 0.90173 0.89752
N_FL PalatkaFL 0.38187 0.37868
N_FL DocThomasFL 0.79355 0.7877
GA ETN 0.52514 0.52381
GA AR 0.50053 0.5
GA CC_TX 0.45897 0.45833
GA TY_TX 0.61215 0.61111
GA N_LA 0.12676 0.12791
GA ChipolaRiverFL 0.07703 0.07692
GA HighlandHammocks 0.94065 0.93841
GA FloralCityFL 0.85857 0.85312
GA Chipola_River 0.07703 0.07692
GA HoustonTX 0.52561 0.52459
GA RedRoadFL 0.8248 0.82014
GA ParklandFL 0.81472 0.80924
GA GainesvilleFL 0.95671 0.95485
GA EconfinaFL 0.2935 0.29258
GA InvernessFL 0.91596 0.91253
GA PalatkaFL 0.38815 0.38618GA DocThomasFL 0.80373 0.79876
ETN AR 0.64701 0.64583
ETN CC_TX 0.62139 0.62
ETN TY_TX 0.67911 0.67742
ETN N_LA 0.42104 0.41935
ETN ChipolaRiverFL 0.53959 0.53846
ETN HighlandHammocks 0.92732 0.92434
ETN FloralCityFL 0.8486 0.84233
ETN Chipola_River 0.53959 0.53846
ETN HoustonTX 0.63886 0.63717
ETN RedRoadFL 0.82467 0.81903
ETN ParklandFL 0.81269 0.80628
ETN GainesvilleFL 0.94086 0.93828
ETN EconfinaFL 0.34343 0.34164
ETN InvernessFL 0.90168 0.89752
ETN PalatkaFL 0.49473 0.49096
ETN DocThomasFL 0.80456 0.79861
AR CC_TX 0.00026 0
AR TY_TX 0.5006 0.5
AR N_LA 0.09875 0.1
AR ChipolaRiverFL 0.52686 0.52632
AR HighlandHammocks 0.95257 0.9507
AR FloralCityFL 0.8738 0.86864
AR Chipola_River 0.52686 0.52632
AR HoustonTX 0.30373 0.30303
AR RedRoadFL 0.84594 0.8415
AR ParklandFL 0.83287 0.82766
AR GainesvilleFL 0.96821 0.96674
AR EconfinaFL 0.36101 0.35957
AR InvernessFL 0.92899 0.92593
AR PalatkaFL 0.47991 0.47794
AR DocThomasFL 0.8259 0.82117
CC_TX TY_TX 0.45902 0.45833
CC_TX N_LA 0.09297 0.09375
CC_TX ChipolaRiverFL 0.47678 0.47619
CC_TX HighlandHammocks 0.94539 0.94326
CC_TX FloralCityFL 0.86919 0.86376
CC_TX Chipola_River 0.47678 0.47619
CC_TX HoustonTX 0.27108 0.27027
CC_TX RedRoadFL 0.84011 0.83541
CC_TX ParklandFL 0.82673 0.82127
CC_TX GainesvilleFL 0.96248 0.96074
CC_TX EconfinaFL 0.35738 0.35543
CC_TX InvernessFL 0.92357 0.92025
CC_TX PalatkaFL 0.46996 0.46763
CC_TX DocThomasFL 0.81968 0.81468
TY_TX N_LA 0.31849 0.31818TY_TX ChipolaRiverFL 0.63731 0.63636
TY_TX HighlandHammocks 0.94485 0.94257
TY_TX FloralCityFL 0.87038 0.86475
TY_TX Chipola_River 0.63731 0.63636
TY_TX HoustonTX 0.52566 0.52459
TY_TX RedRoadFL 0.84359 0.83865
TY_TX ParklandFL 0.83147 0.82576
TY_TX GainesvilleFL 0.9608 0.95892
TY_TX EconfinaFL 0.39062 0.38844
TY_TX InvernessFL 0.92345 0.91996
TY_TX PalatkaFL 0.5219 0.51911
TY_TX DocThomasFL 0.8247 0.81944
N_LA ChipolaRiverFL 0.1236 0.125
N_LA HighlandHammocks 0.89329 0.88926
N_LA FloralCityFL 0.82703 0.81956
N_LA Chipola_River 0.1236 0.125
N_LA HoustonTX 0.20791 0.20779
N_LA RedRoadFL 0.78667 0.78006
N_LA ParklandFL 0.77622 0.76881
N_LA GainesvilleFL 0.91397 0.91028
N_LA EconfinaFL 0.30306 0.29791
N_LA InvernessFL 0.87708 0.87177
N_LA PalatkaFL 0.37047 0.36624
N_LA DocThomasFL 0.76474 0.75783
ChipolaRiverFL HighlandHammocks 0.94685 0.94485
ChipolaRiverFL FloralCityFL 0.86603 0.86081
ChipolaRiverFL Chipola_River -0.14286 -0.14286
ChipolaRiverFL HoustonTX 0.54639 0.54545
ChipolaRiverFL RedRoadFL 0.83576 0.83129
ChipolaRiverFL ParklandFL 0.82235 0.81711
ChipolaRiverFL GainesvilleFL 0.96387 0.96226
ChipolaRiverFL EconfinaFL 0.30842 0.30729
ChipolaRiverFL InvernessFL 0.92318 0.92
ChipolaRiverFL PalatkaFL 0.40387 0.40206
ChipolaRiverFL DocThomasFL 0.81428 0.80952
HighlandHammocks FloralCityFL 0.83578 0.8301
HighlandHammocks Chipola_River 0.94685 0.94485
HighlandHammocks HoustonTX 0.9425 0.94017
HighlandHammocks RedRoadFL 0.84251 0.83707
HighlandHammocks ParklandFL 0.82211 0.81602
HighlandHammocks GainesvilleFL 0.94064 0.93842
HighlandHammocks EconfinaFL 0.57709 0.57802
HighlandHammocks InvernessFL 0.89477 0.89104
HighlandHammocks PalatkaFL 0.82363 0.81818
HighlandHammocks DocThomasFL 0.82768 0.82189
FloralCityFL Chipola_River 0.86603 0.86081
FloralCityFL HoustonTX 0.86578 0.86014FloralCityFL RedRoadFL 0.74149 0.73299
FloralCityFL ParklandFL 0.74331 0.73383
FloralCityFL GainesvilleFL 0.14246 0.14493
FloralCityFL EconfinaFL 0.277 0.27198
FloralCityFL InvernessFL -0.02921 -0.0274
FloralCityFL PalatkaFL 0.75522 0.74631
FloralCityFL DocThomasFL 0.72936 0.72045
Chipola_River HoustonTX 0.54639 0.54545
Chipola_River RedRoadFL 0.83576 0.83129
Chipola_River ParklandFL 0.82235 0.81711
Chipola_River GainesvilleFL 0.96387 0.96226
Chipola_River EconfinaFL 0.30842 0.30729
Chipola_River InvernessFL 0.92318 0.92
Chipola_River PalatkaFL 0.40387 0.40206
Chipola_River DocThomasFL 0.81428 0.80952
HoustonTX RedRoadFL 0.82702 0.82224
HoustonTX ParklandFL 0.81382 0.80826
HoustonTX GainesvilleFL 0.95891 0.95696
HoustonTX EconfinaFL 0.37279 0.37037
HoustonTX InvernessFL 0.92083 0.91729
HoustonTX PalatkaFL 0.49017 0.4874
HoustonTX DocThomasFL 0.80507 0.8
RedRoadFL ParklandFL 0.18057 0.17885
RedRoadFL GainesvilleFL 0.84098 0.83613
RedRoadFL EconfinaFL 0.492 0.48938
RedRoadFL InvernessFL 0.79906 0.79263
RedRoadFL PalatkaFL 0.69934 0.69159
RedRoadFL DocThomasFL -0.02712 -0.02798
ParklandFL GainesvilleFL 0.83733 0.83158
ParklandFL EconfinaFL 0.5002 0.49587
ParklandFL InvernessFL 0.79606 0.78873
ParklandFL PalatkaFL 0.69834 0.68966
ParklandFL DocThomasFL 0.04539 0.04514
GainesvilleFL EconfinaFL 0.31398 0.31472
GainesvilleFL InvernessFL 0.17252 0.17241
GainesvilleFL PalatkaFL 0.84025 0.83516
GainesvilleFL DocThomasFL 0.82874 0.82346
EconfinaFL InvernessFL 0.29185 0.29108
EconfinaFL PalatkaFL 0.23407 0.23176
EconfinaFL DocThomasFL 0.46485 0.46227
InvernessFL PalatkaFL 0.80016 0.79348
InvernessFL DocThomasFL 0.78627 0.77941
PalatkaFL DocThomasFL 0.68417 0.67604
